# Supplementary material for: Spinal Autofluorescent Flavoprotein Imaging in a Rat Model of Nerve Injury-Induced Pain and the Effect of Spinal Cord Stimulation
Source: PLoS One. 2014 Oct 3;9(10):e109029. doi: 10.1371/journal.pone.0109029 (PMC4184817; doi:10.1371/journal.pone.0109029)
Supplement: Table S1 — Behavioral data of neuropathic Sprague-Dawley rats. VF0 = Von Frey threshold at day 0, etc.; HP0 = Hotplate at day 0 etc.; SCS = rats undergoing spinal cord stimulation; sham = rats undergoing sham stimulation; palpation = rats undergoing innocuous palpation. (XLSX) [file pone.0109029.s003.xlsx]

## Sheet: Recovered_Sheet1
treatment	VF0	VF10	VF12	VF14	HP0	HP10	HP12	HP14
SCS	100	26	15	10	17.5	13.8	10.4	14.4
SCS	100	26	15	15	17.5	21.4	12.8	14.3
SCS	100	15	15	10	16.4	10.3	11.7	12.9
SCS	100	15	10	10	16	18.4	25.3	8.9
SCS	100	26	60	10	19.8	26.6	19.4	18.3
SCS	100	26	60	60	20.3	28.4	37.8	17.9
SCS	100	60	26	26	14.1	20	17.5	9.4
sham	100	15	15	8	19.8	11.9	12.8	10.2
sham	100	26	26	26	26.9	36.7	25.2	24
sham	100	26	26	26	19.2	11.2	12.2	9.2
sham	60	26	26.8	6	25.9	35.3	18.5	19.2
sham	15	8	26.8	8	32.4	30.6	18.5	16.5
sham	10	8	26.8	1	8.1	12.1	18.5	7.4
palpation	10	2	2	0.6	9.4	8.4	7.5	3.4
palpation	60	60	26	26	12.6	8.7	5.7	13.3
palpation	15	6	6	4	7.1	6.2	8.6	7.3
palpation	60	10	15	15	9.5	7.8	5.6	6.2
palpation	26	8	6	4	12.2	10.8	10.1	7.4
