# Supplementary material for: Spinal Autofluorescent Flavoprotein Imaging in a Rat Model of Nerve Injury-Induced Pain and the Effect of Spinal Cord Stimulation
Source: PLoS One. 2014 Oct 3;9(10):e109029. doi: 10.1371/journal.pone.0109029 (PMC4184817; doi:10.1371/journal.pone.0109029)
Supplement: Table S2 — AFI intensity and AFI area of naïve Wistar and neuropathic Sprague-Dawley (SD) rats on the ipsilateral (i.e. left) and contralateral (i.e. right) side of the spinal cord, following nociceptive electrical stimulation of the left sciatic nerve. (XLSX) [file pone.0109029.s004.xlsx]

## Sheet: Recovered_Sheet1
Strain	Side	AFIintensity	AFIarea
Wistar	ipsilateral	0.305	0
Wistar	ipsilateral	1.294	256
Wistar	ipsilateral	0.539	16603
Wistar	ipsilateral	0.121	0
Wistar	ipsilateral	-0.346	0
Wistar	ipsilateral	0.023	0
Wistar	ipsilateral	0.573	1540
Wistar	ipsilateral	0.403	2940
Wistar	ipsilateral	-0.642198	0
Wistar	ipsilateral	0.284141	1701
Wistar	ipsilateral	2.19104	22267
Wistar	ipsilateral	1.35647	21307
Wistar	ipsilateral	3.85882	25708
Wistar	ipsilateral	0.365569	275
Wistar	ipsilateral	-0.101761	0
Wistar	ipsilateral	0.667542	2536
Wistar	ipsilateral	0.139915	1788
Wistar	ipsilateral	-0.367533	0
Wistar	ipsilateral	1.17869	9539
Wistar	ipsilateral	-0.498481	248
Wistar	contralateral	0.027	0
Wistar	contralateral	0.439	0
Wistar	contralateral	0.01	2087
Wistar	contralateral	0.154	0
Wistar	contralateral	-0.48	0
Wistar	contralateral	-0.18	0
Wistar	contralateral	0.394	236
Wistar	contralateral	0.353	1104
Wistar	contralateral	-0.013006	0
Wistar	contralateral	-0.428397	0
Wistar	contralateral	1.95815	21355
Wistar	contralateral	1.34398	7688
Wistar	contralateral	4.23285	23245
Wistar	contralateral	0.405998	570
Wistar	contralateral	-0.446554	3897
Wistar	contralateral	0.193313	1528
Wistar	contralateral	-0.57499	537
Wistar	contralateral	-0.96071	0
Wistar	contralateral	0.403498	1173
Wistar	contralateral	-0.18645	820
SD	ipsilateral	1.14876	13573
SD	ipsilateral	0.350811	2538
SD	ipsilateral	0.5107	15220
SD	ipsilateral	0.519284	6676
SD	ipsilateral	0.370579	1587
SD	ipsilateral	0.239913	328
SD	ipsilateral	0.30964	765
SD	ipsilateral	0.141342	0
SD	ipsilateral	0.261304	833
SD	ipsilateral	0.483696	11854
SD	ipsilateral	0.281997	0
SD	ipsilateral	0.147226	1337
SD	ipsilateral	0.78632	929
SD	contralateral	0.87512	5776
SD	contralateral	-0.331453	0
SD	contralateral	0.528208	8324
SD	contralateral	0.090645	812
SD	contralateral	0.202684	1814
SD	contralateral	0.131284	27
SD	contralateral	-0.123284	0
SD	contralateral	-0.099558	0
SD	contralateral	-0.290872	0
SD	contralateral	1.9281	842
SD	contralateral	0.249391	0
SD	contralateral	0.027313	128
SD	contralateral	1.44143	12033
