# Supplementary material for: Spinal Autofluorescent Flavoprotein Imaging in a Rat Model of Nerve Injury-Induced Pain and the Effect of Spinal Cord Stimulation
Source: PLoS One. 2014 Oct 3;9(10):e109029. doi: 10.1371/journal.pone.0109029 (PMC4184817; doi:10.1371/journal.pone.0109029)
Supplement: Table S3 — AFI intensity of naïve Wistar and neuropathic (i.e. Seltzer) Sprague-Dawley (SD) rats on the ipsilateral (ipsi) and contralateral (contra) side of the spinal cord, following innocuous palpation of the left hindpaw. (XLSX) [file pone.0109029.s005.xlsx]

## Sheet: Sheet1
naiveWistar-ipsi	SeltzerSD-ipsi	naiveWistar-contra	SeltzerSD-contra
0.00817528	0.062431	0.111445	-0.00378113
-0.110459	0.396655	-0.105565	0.00515013
0.162323	0.120052	0.0448182	0.0857494
0.0653286	0.363552	0.146302	0.0941883
-0.0179703	0.243334	0.112535	0.0418045
