# Supplementary material for: Spinal Autofluorescent Flavoprotein Imaging in a Rat Model of Nerve Injury-Induced Pain and the Effect of Spinal Cord Stimulation
Source: PLoS One. 2014 Oct 3;9(10):e109029. doi: 10.1371/journal.pone.0109029 (PMC4184817; doi:10.1371/journal.pone.0109029)
Supplement: Table S4 — AFI intensities and AFI areas following spinal cord versus sham stimulation. SCS vs Sham deltaFF: AFI intensities of 7 SCS and 6 Sham rats as a percentage of mean ΔF/F before treatment, up to one hour (T = 60) following cessation of SCS or Sham; SCS and Sham deltaFF bf vs T0: AFI intensities of 7 SCS and 6 Sham rats as a percentage of mean ΔF/F before treatment, before and directly following cessation (T = 0) of SCS of Sham; SCS and Sham area% bef vs T = 0: AFI areas of 7 SCS and 6 Sham rats as a percentage of mean area before treatment, before and directly following cessation (T = 0) of SCS or Sham; Linear regression = mean relative AFI intensities of 7 SCS and 6 Sham rats, from directly following cessation of SCS or Sham (T = 0) to one hour (T = 60). (XLSX) [file pone.0109029.s006.xlsx]

## Sheet: SCS vs Sham deltaFF
	SCS1	SCS2	SCS3	SCS4	SCS5	SCS6	SCS7	Sham1	Sham2	Sham3	Sham4	Sham5	Sham6
before	233.103	71.1854	103.63	105.371	75.1967	48.6825	62.8312	40.3473	74.5914	138.075	80.4983	42.0267	224.461
T=0	12.6595	-157.786	166.607	-148.97	-25.7438	62.6105	-22.4808	64.3485	91.9712	160.859	49.3894	62.1966	190.372
T=5	247.056	-30.8622	190.496	-36.2697	-10.5822	-100.3	5.69868	35.6233	140.318	95.575	-42.1135	40.9356	27.38
T=10	-44.272	14.111	124.714	3.48805	-18.0684	-52.8212	-2.7347	167.627	63.3123	-202.722	34.9667	17.8887	-223.357
T=15	11.8572	-204.917	144.626	-24.3785	9.88065	23.593	-6.55651	85.8048	105.733	322.501	-148.2	78.4066	108.287
T=20	-8.44631	118.243	232.559	22.1897	5.07953	-36.2253	55.5665	116.368	31.9394	135.41	20.1445	3.08192	-175.742
T=25	69.4134	-36.3739	137.162	-13.6282	19.473	-6.61401	28.2387	30.1044	28.2593	357.635	-38.3695	24.0136	15.0268
T=30	6.85088	-90.1852	193.415	29.0461	16.2582	4.67173	32.1149	37.6101	17.5349	139.463	60.3366	55.1727	62.0234
T=35	-14.3957	129.067	297.766	-16.4245	10.3725	59.3638	18.4117	90.8401	48.3232	217.484	20.9831	44.4207	84.4103
T=40	-4.12639	92.9123	343.844	2.61356	15.2245	76.943	11.1898	63.617	-17.5147	225.729	-29.1155	9.92998	50.5291
T=45	-62.8274	115.341	264.402	29.5003	9.99289	-0.371939	29.8775	44.8854	-0.427299	133.844	-24.2167	45.3249	39.8821
T=50	-67.6283	87.1602	227.445	-31.607	7.65327	28.5956	4.31147	153.362	57.9235	203.05	22.4817	28.6307	93.0895
T=55	121.161	61.5018	174.181	41.1831	0.609732	-0.024461	18.9172	82.8639	-7.87987	217.496	-15.2746	-6.10753	54.2196
T=60	-33.8594	75.519	235.83	7.90198	2.94672	-22.6968	8.73929	138.247	87.4374	91.0327	-24.2847	32.8876	65.0641

## Sheet: SCS and Sham deltaFF bef vs T0 
SCSbefore	SCST=0	Shambefore	ShamT=0
233.103	12.6595	40.3473	64.3485
71.1854	-157.786	74.5914	91.9712
103.63	166.607	138.075	160.859
105.371	-148.97	80.4983	49.3894
75.1967	-25.7438	42.0267	62.1966
48.6825	62.6105	224.461	190.372
62.8312	-22.4808

## Sheet: SCS and Sham area% bef vs T=0
SCSbefore%	SCST=0%	Shambefore%	ShamT=0%
233.517	17.6862	0	95.6999
43.6651	0	33.4247	50.2374
261.853	122.771	475.65	263.987
114.857	0	0	5.2966
27.3036	0	53.6481	34.5081
5.64308	6.58933	37.2768	70.3805
13.1615	1.61722

## Sheet: Linear Regression
	SCS	Sham
T=0	-16.1577	103.189
T=5	37.8909	49.6198
T=10	3.48805	-23.7141
T=15	-6.55651	92.0888
T=20	55.5665	21.8669
T=25	28.2387	69.4449
T=30	27.4531	62.0234
T=35	69.1658	84.4103
T=40	76.943	50.5291
T=45	55.1307	39.8821
T=50	36.5615	93.0895
T=55	59.6472	54.2196
T=60	39.1973	65.0641
